# Supplementary material for: R-spondins are BMP receptor antagonists in Xenopus early embryonic development
Source: Nat Commun. 2020 Nov 4;11:5570. doi: 10.1038/s41467-020-19373-w (PMC7642414; doi:10.1038/s41467-020-19373-w)
Supplement: Supplementary file 4 — Source data [file 41467_2020_19373_MOESM4_ESM.xlsx]

## Sheet: Fig. 1
	Fig. 1a									Fig. 1g
	BRE to Renilla									BRE to Renilla
			siCon			sibCat				siControl				siLRP5/6
	-	Control	0.0187	0.0312	0.0456	0.12	0.169	0.155		-	BMP4			-	BMP4
	BMP4	Control	1.09	0.962	0.946	0.906	1.04	1.06		Con	Con	RSPO2 ++	RSPO2+++	Con	Con	RSPO2 ++	RSPO2+++
		RSPO1+	0.895	0.781	0.782	0.886	0.814	0.851		0.0635	1.07	0.891	0.253	0.0406	1.17	0.513	0.209
		RSPO1++	0.815	0.79	0.704	0.794	0.878	0.943		0.0257	1.08	0.718	0.216	0.0177	1.14	0.417	0.194
		RSPO2+	0.571	0.511	0.517	0.523	0.425	0.455		0.0217	0.842	0.722	0.196	0.0349	1.09	0.554	0.164
		RSPO2++	0.272	0.238	0.256	0.326	0.351	0.279
		RSPO3+	0.929	0.719	0.609	0.652	0.488	0.548		Fig. 1h
		RSPO3++	0.345	0.501	0.393	0.559	0.47	0.413
		RSPO4+	0.937	0.85	0.876	0.882	0.925	0.887		BRE to Renilla
		RSPO4++	1.2	0.819	1.39	1.06	1.04	1.21		Control	BMP4	+Wnt3a	+Wnt3a	+Wnt3a
										0.820969	3.388	3.44499	3.4289	3.48135
	Fig. 1e									1.20762	3.25497	3.21995	3.30477	3.03847
										0.971414	3.19271	3.62689	3.58296	3.57807
	Relative ID1 expression
	-	BMP4			-					Fig. 1j
	-	-	RSPO2 +	RSPO2 ++	RSPO2 ++
	1	3.69353	3.01049	2.60268	0.635075					BRE to Renilla
	1	3.39874	2.88786	2.43682	0.632878					-	BMP4
	1	3.77114	3.04196	2.5403	0.657471					Con	Con	RSPO2+	RSPO2++	RSPO2+++	RSPO2∆TSP+	RSPO2∆TSP++	RSPO2∆TSP+++	RSPO2∆FU+	RSPO2∆FU++	RSPO2∆FU+++	RSPO1+	RSPO1++	RSPO1+++
										1.557	12.872	10.509	8.859	5.862	10.638	15.834	10.166	14.155	10.686	14.124	12.186	14.32	11.475
	Fig. 1f									2.469	16.083	9.738	8.778	6.102	10.954	13.419	9.395	11.893	11.524	8.304	12.289	12.201	12.3
										1.885	12.263	8.497	7.572	7.105	10.089	9.03	9.753	12.336	14.605	10.791	13.843	12.261	12.874
	BRE to Renilla
	siControl				siLGR4/5
	-	BMP4			-	BMP4
	Con	Con	RSPO2 ++	RSPO2+++	Con	Con	RSPO2 ++	RSPO2+++
	0.073306	0.789855	0.813424	0.126384	0.073678	0.92292	0.925704	0.126755
	0.162759	1.07065	0.847015	0.136406	0.068852	1.01274	0.56511	0.187628
	0.099474	1.1395	0.816765	0.109681	0	1.17142	0.686298	0

## Sheet: Fig. 2
	Fig. 2b							Fig. 2f
	Number of embryos							Number of embryos
		control	bmp4	bmp4 rspo2	bmp4 rspo2∆FU	bmp4 rspo2∆TSP			vent1 expression				sizzled expression
	Normal	32	8	26	9	7			Con Mo	bmp4 Mo	bmp4 Mo rspo2 Mo	Con Mo rspo2 Mo	Con Mo	bmp4 Mo	bmp4 Mo rspo2 Mo	Con Mo rspo2 Mo
	Ventralized	0	39	8	20	15		Abolished	0	29	11	0	8	31	23	0
	CE defect	0	4	1	1	2		Expressed	49	12	29	49	30	12	34	33
	Total	32	51	40	30	23		Total	49	41	40	49	38	43	57	33
	Fig. 2c							Fig. 2h
	Relative vent2 expression							Number of embryos
	Con Mo	Con Mo rspo2 Mo+	Con Mo rspo2 Mo++	lrp6 Mo	lrp6 Mo rspo2 Mo+	lrp6 Mo rspo2 Mo++			Control	rspo2 KO	chd KO	DKO	bmp4	lrp6 Mo
	0.801214	1.83351	0.855	1.03402	1.13426	0.92292		Normal	52	23	20	7	0	1
	1.0268	1.30311	0.805	1.32606	1.64185	1.01274		Mild	0	5	12	10	1	4
	1.62272	1.59194	0.966	1.45171	1.47672	1.17142		Severe	0	1	4	16	3	0
								Enlarged head	0	0	0	0	0	7
	Fig. 2d							Total	52	29	36	33	4	12
	Relative vent2 expression
	Con Mo	bmp4 Mo	bmp4 Mo rspo2 Mo+	bmp4 Mo rspo2 Mo++	bmp4 Mo rspo2 Mo+++	rspo2 Mo+++
	3.31	2.4	2.57	3.88	7.45	7.76
	5.16	1.59	4.62	7.53	7.71	10.4
	4.94	1.51	4.35	7.59	7.43	8.74

## Sheet: Fig. 3
	Fig. 3c
	qRT-PCR for rspo2/sizzled/vent1 expression
		con without CHX			bmp4 without CHX			con with CHX			bmp4 with CHX
	rspo2	1	1	1	2.37	3.15	3.51	1	1	1	1.03	1.43	1.37
	sizzled	1	1	1	8.63	9.22	7.62	1	1	1	11.24	6.48	9.03
	vent1	1	1	1	4.38	2.24	2.64	1	1	1	6.68	1.74	6.08
	Fig. 3e
	Number of animal cap explants
		rspo2 expression				sizzled expression
		no CHX	no CHX	CHX	CHX	no CHX	no CHX	CHX	CHX
		Control	bmp4	Control	bmp4	Control	bmp4	Control	bmp4
	(+)	0	15	1	1	0	16	5	10
	(-)	11	0	18	18	19	0	17	0

## Sheet: Fig. 4
	Fig. 4a											Fig. 4e							Fig. 4j
	BRE to Renilla											Binding to BMPR1A							TOPFlash to Renilla
	-	BMPR1A QD										MOCK	RSPO1	RSPO2	RSPO3	RSPO4	FGF		Control	WNT3a	WNT3a+RSPO1	WNT3a+RSPO2	WNT3a+R1-TSPR2
	Con	Con	RSPO1+	RSPO1++	RSPO2+	RSPO2++	RSPO3+	RSPO3++	RSPO4+	RSPO4++		0.895443	0.586937	4.74608	3.04253	0.903797	0.805823		0.0228	0.871	2.83	2.99	2.82
	0.2409	3.6718	3.7531	2.7702	1.7589	1.3952	2.4582	2.0298	4.1488	2.9973		0.79519	1.75139	3.93722	2.75468	1.1157	0.893924		0.0307	1.08	2.35	2.75	1.95
	0.2787	3.7129	3.0009	3.4354	2.2041	1.1251	3.6066	2.1283	3.3983	3.2602		1.30937	1.2	3.7876	2.2876	0.805823	0.676101		0.0237	1.05	2.8	2.95	3.05
	0.1714	4.2403	4.1143	4.4193	2.1488	0	2.4383	1.8974	3.2612	3.5825
	Fig. 4b											Fig. 4h							Fig. 4h
	BRE to Renilla											Binding to BMPR1A							BRE to Renilla
	-	ACVR1 QD										MOCK	188.8	188.1	280.6				-	BMP4
	Con	Con	RSPO1+	RSPO1++	RSPO2+	RSPO2++	RSPO3+	RSPO3++	RSPO4+	RSPO4++		RSPO1TSP1	187.5	145.6	187.5				Con	Con	RSPO1+	RSPO1++	RSPO2+	RSPO2++	R1-TSPR2+	R1-TSPR2++
	0.0752	2.73	2.72	2.45	3.17	2.59	3.8	2.73	3.54	2.94		RSPO2TSP1	8045	7533	4426				0.369	2.95	2.7	2.57	1.66	1.58	2.85	1.47
	0.0896	3.39	2.72	2.56	2.84	2.62	3.05	3.3	3.55	2.84									0.28	2.87	3.65	2.72	2.16	1.13	1.86	1.09
	0.074	3.83	2.6	3.33	2.41	2.75	3.54	3.42	3.13	3.48									0.335	2.84	1.82	2.64	1.56	1.1	3.28	1.88
	Fig. 4c											Fig. 4f
	BRE to Renilla											Bound (nM)	Bound/Free
	-	BMPR1B QD										0.00011967	0.000309643
	Con	Con	RSPO1+	RSPO1++	RSPO2+	RSPO2++	RSPO3+	RSPO3++	RSPO4+	RSPO4++		0.00018567	0.000224293
	0.484	9.13	8.03	9.78	9.96	13	12	10.4	11.2	9.21		0.000320081	0.000189547
	0.856	9.16	10.5	10.2	12	11.8	8.82	9.98	9.22	8.82		0.000541834	0.000145838
	1.33	9.79	12	10.7	12.1	12.1	11.8	9.37	8.72	9.17		0.00087813	0.000123996

## Sheet: Fig.5
	Fig. 5b				Fig. 5e							Fig. 5g
	TOPflash to Renilla				vent1							bf1
	Con Mo	rspo2∆TSP Mo	rspo2 Mo		Number of embryos							Number of embryos
	1.15741	0.954986	0.734568			ConMo	chd Mo	∆TSP Mo	∆TSP Mo+bmpr1aDN	bmpr1aDN			ConMo	chd Mo	rspo2∆TSP Mo	rspo2∆TSP Mo+bmpr1aDN	bmpr1aDN
	1.21625	1.10251	0.736915		Decreased	0	0	0	0	3		Increased	0	0	0	0	3
	1.24284	1.13109	0.688093		Increased	0	17	9	6	0		Decreased	0	19	26	24	0
					Normal	15	3	7	18	12		Normal	24	7	4	22	29
	Fig. 5c				Total	15	20	16	24	15		Total	24	26	30	46	32
					sizzled							myoD
	BRE to Renilla				Number of embryos							Number of embryos
	Con Mo	rspo2∆TSP Mo	rspo2 Mo			ConMo	chd Mo	∆TSP Mo	∆TSP Mo+bmpr1aDN	bmpr1aDN			ConMo	chd Mo	rspo2∆TSP Mo	rspo2∆TSP Mo+bmpr1aDN	bmpr1aDN
	1.04275	2.15022	1.85913		Decreased	0	0	0	0	6		Increased	0	0	2	1	2
	1.10463	2.09432	1.80456		Increased	0	22	22	8	0		Decreased	0	19	22	25	0
	1.00631	2.18026	1.70342		Normal	14	1	1	9	13		Normal	24	7	6	20	30
					Total	14	23	23	17	19		Total	24	26	30	46	32
												sizzled
												Number of embryos
													ConMo	chd Mo	rspo2∆TSP Mo	rspo2∆TSP Mo+bmpr1aDN	bmpr1aDN
												Increased	0	26	27	12	1
												Decreased	0	0	0	2	1
												Normal	24	0	3	32	30
												Total	24	26	30	46	32

## Sheet: Fig. 6
	Fig. 6e					Fig. 6h
	Ratio of correlation (Pearson's correlation coefficient)					Ratio of correlation (Pearson's correlation coefficient)
	Control	rspo2	rspo2 ΔFU	rspo2 ΔTSP		Con	rspo2Mo	rspo2ΔTSPMo
	0.747	0.736	0.752	0.823		0.804	0.853	0.766
	0.747	0.714	0.814	0.822		0.735	0.801	0.831
	0.721	0.729	0.802	0.824		0.751	0.796	0.851
	0.797	0.66	0.794	0.8		0.727	0.753	0.855
	0.761	0.733	0.773	0.806		0.734	0.85	0.853
	0.71	0.763	0.824	0.81		0.728	0.794	0.865
	0.872	0.731	0.815	0.829		0.861	0.75	0.769
	0.772	0.638	0.8	0.786		0.866	0.806	0.849
	0.71	0.678	0.774	0.808		0.769	0.759	0.885
	0.691	0.76	0.756	0.822		0.915	0.751	0.857
	0.717	0.727	0.718	0.807		0.748	0.759	0.807
	0.799	0.754	0.788	0.746		0.792	0.842	0.864
	0.788	0.718	0.789	0.777		0.858	0.871	0.864
	0.817	0.591	0.782	0.787		0.88	0.852	0.819
	0.697	0.72	0.781	0.752		0.804	0.89	0.855
	0.89	0.592	0.718	0.837		0.835	0.901	0.849
	0.877	0.624	0.72	0.773		0.832	0.914	0.906
	0.858	0.687	0.736	0.815		0.841	0.903	0.918
	0.821	0.536	0.753	0.737		0.689	0.905	0.868
	0.888	0.714	0.649	0.776		0.647	0.903	0.917
	0.886	0.676	0.775	0.787		0.758	0.895	0.893
	0.881	0.625	0.835	0.8		0.814	0.879
	0.896	0.678	0.797	0.8		0.54	0.819
	0.841	0.676	0.775	0.77		0.555	0.809
	0.881	0.61	0.83	0.715		0.738	0.807
	0.874	0.581	0.875	0.797		0.844	0.87
	0.874	0.643	0.888	0.775		0.812	0.855
	0.878	0.486	0.846	0.754		0.839	0.886
	0.87	0.649	0.843	0.705		0.831	0.831
	0.874	0.643	0.853	0.748		0.838	0.843
						0.761

## Sheet: Fig. 7
	Fig. 7a									Fig. 7e				Fig. 7f
	BRE to Renilla									Ratio of correlation (Pearson's correlation coefficient)				BRE to Renilla
			siControl			siZNRF3/RNF43				Control	rspo2	rspo2+ZNRF3ΔR		-	BMP4
	-	Control	0.204193	0.052693	0.036287	0.061681	0.027648	0.0214		0.898	0.671	0.869		Control	Control	RSPO2+	RSPO2++	RSPO2+++	RSPO2ΔFU1+	RSPO2ΔFU1++	RSPO2ΔFU1+++
	BMP4	Control	1.09154	0.811488	1.09697	1.07341	1.0598	0.866783		0.872	0.681	0.855		0.935	7.45	9.34	5.67	4.35	7.22	9.04	7.23
		RSPO1+	0.684016	1.24008	1.25373	0.952042	1.17326	1.00928		0.897	0.404	0.88		1.1	6.95	8.74	5.83	4.97	7.64	7.9	8.14
		RSPO1++	1.41922	1.19451	1.26566	1.21332	0.895864	1.04169		0.888	0.343	0.844		0.967	7.26	8.3	6.57	4.88	9.02	7.37	8.5
		RSPO2+	0.44033	0.5304	0.598118	0.890546	1.12411	1.04042		0.868	0.757	0.803
		RSPO2++	0.337031	0.38694	0.1297	0.987651	0.903945	0.929753		0.83	0.768	0.77		Fig. 7g
		RSPO3+	0.812804	0.73192	0.744657	0.70564	0.983856	0.634479		0.896	0.715	0.804
		RSPO3++	0.276237	0.340682	0.4157	0.831148	0.88433	0.618944		0.913	0.76	0.839		BRE to Renilla
		RSPO4+	0.938828	0.905404	1.06974	0.714459	1.05945	0.998712		0.853	0.741	0.825		-	BMP4
		RSPO4++	1.47457	0.954976	1.29905	0.903809	0.970502	0.924603		0.841	0.756	0.833		Control	Control	RSPO2+	RSPO2++	RSPO2+++	RSPO2ΔFU2+	RSPO2ΔFU2++	RSPO2ΔFU2+++
										0.895	0.7	0.898		0.512	3.21	1.9	1.54	0.809	3.26	1.1	1.89
	Fig. 7b									0.86	0.698	0.912		0.438	3.38	1.6	1.76	1.65	2.49	2.79	1.32
										0.888	0.791	0.872		0.501	3.56	1.69	1.64	0.79	3.4	2	1.89
	BRE to Renilla									0.89	0.806	0.886
		MOCK			ZNRF3ΔR					0.848	0.796	0.785		Fig. 7i
	Control	2.3222	1.10396	0.47078	1.28501	0.44798	1.56732			0.839	0.754
	BMP4	9.39021	10.7067	9.90312	10.4238	9.93076	9.64539				0.734			Ratio of correlation (Pearson's correlation coefficient)
	BMP4+RSPO2	7.19729	6.4442	5.56432	10.7443	10.3666	9.44806				0.604			Control	rspo2	rspo2ΔFU1	rspo2F107E
	BMP4+RSPO2++	4.97129	3.90619	4.67894	8.06797	9.56703	7.8913							0.6	0.38	0.786	0.431
														0.514	0.419	0.768	0.421
	Fig. 7c													0.682	0.453	0.814	0.394
														0.514	0.364	0.821	0.371
	BRE to Renilla													0.732	0.454	0.696	0.416
	Con Mo	znrf3 Mo	+ rspo2	+ rspo2+	Con Mo + rspo2+									0.666	0.407	0.563	0.473
	0.922767	2.22047	2.76404	1.70504	0.909546									0.696	0.367	0.632	0.468
	0.935874	2.13258	2.88272	2.34746	0.856									0.702	0.198	0.461	0.468
	0.946477	2.12132	2.57838	2.32143	0.905742									0.658	0.251	0.556	0.565
														0.661	0.324	0.555	0.554
														0.596	0.314		0.531
																	0.643

## Sheet: Fig. 8
	Fig. 8a								Fig. 8i					Fig. 8m				Fig. 8o
	Relative binding of ZNRF3-BMPR1A								Ratio of correlation (Pearson's correlation coefficient)					% of cells with membrane BMPR1A				BRE to Renilla
	Control	RSPO1	RSPO1+	RSPO1++	RSPO2	RSPO2+	RSPO2++		siControl	siRspo2	siLrp6	siLgr4/5		siControl	siRSPO2	siZNRF3/RNF43		DMSO				MDC
	0.912011	1.21441	0.851957	0.941904	3.52046	5.34609	6.95819		55.3846	4.81283	30	38.6667		43.75	86.3636	75		Control	BMP4	BMP4+RSPO2	BMP4+RSPO2++	Control	BMP4	BMP4+RSPO2	BMP4+RSPO2++
	1.03158	0.662456	0.618683	0.818594	3.21085	5.65569	7.45463		100	23.0769	50.72	100		37.5	100	77.7778		2.42055	5.64666	4.16585	2.58975	1.32496	8.4828	9.93311	10.2173
	1.05641	0.893594	0.758274	0.989146	3.52313	5.83986	7.47865		38.6905	23.0189	65.91	30.7692		28	85.7143	71.4286		0.381664	5.15581	3.00953	2.43291	1.0287	7.72315	7.85989	8.17198
									78	33.5463	44.83	58.6207						0.197785	6.03734	2.40458	2.80402	0.646339	8.43089	9.26525	9.90715
	Fig. 8b								63.4615	20	28.95	82.8571		Fig. 8q
									36	10.9756	35.05	25.8065						Fig. 8s
	Relative binding of ZNRF3-BMPR1A								57.0122	14.7727	44.26	78.5714		% of BMPR1A-EEA1 colocalization				% of BMPR1A-Lamp1 colocalization
	Control	RSPO1	RSPO1+	RSPO1++	RSPO3	RSPO3+	RSPO3++		34.1818	14.6667	50.98	22.2222		siCon	siRSPO2			siControl	siRspo2
	0.2333	0.484	0.3944	0.3983	1.46	1.6	2.78		40.8585	30.5085	64.71	21.875		23.2558	7.14286			43.4783	11.66
	0.2709	0.3585	0.4415	0.292	1.83	2.19	3.63		94.9367	33.813	54.41	46.6667		42.8571	5.26316			10.9091	17.3913
	0.3001	0.4428	0.4896	0.4209	1.71	1.47	2.95		52.3809	11.6667	65.79	50.9434		10.2273	0			31.25	3.83877
									90.625	25.6637	81.25	42.4242		12.5	9.375			23.5294	0.763359
									41.7112	20	63.93	100		26.5306	28.5714			51.1628	1.66667
									36.0544	17.19	28.38	39.6825		2.77778	0			11.1111	6.06061
									86.25	41.46	48.39	71.4286		27.5591	14.4144			7.2165	0
									89.0625	13.33	59.09	50		13.5021	12.2807			7.89474	10.5263
									79.6703	19.44	43.59	42.4242		11.9048	0			40.9722	23.0769
									92.3077	7.27	12.2	60.5263		24.7312	17.9487			30.1587	8.33333
									79.7619	9.57	28.79	53.0121		45.4545	23.0769			40	20.339
									68.997	11.11	56.99	56.6038		23.6364	10.5263			17.284	14.89
									48.6957	15.38	44.44	17.6923		29.8246	5.26316			43.9024	37.04
									29.2929	12.82	42.11	67.4419		36.1702	21.7391			35.2273	0
									72.973	15.91	44.44	87.5		10.4167	2.04082			34.3284	8.54
									55.1402	10.81	23.44	62.069		18.1818	33.3333			28.9474	0
									61.67	4.17	14.89	47.2222		15.6028	0			6.77966	9.43
									45.45	40	41.1			18.3673	17.6471			11.9171	2.94
									54.79	6.9	59.09			16.6667	5.26316			41.79	4.44
									69.31	10.92	44.74			17.3913	0			29.03	14.71
									80.37	23	17.95			5.55556	0			17.14	9.68
									53.06	6.03	35.14			10.8696	27.2727			34.78	4.88
									26.09	9.43				24	0			48.31	14.29
									45.59					29.6296	12.9032			47.92	26.32
									27.17					2.5641	26.9231			50	10.34
									31.51					4	8			39.71	10.42
									49.18					23.913	10			43.56	14.49
									50					12.5	0			11.81	3.17
									18.35					9.7561	13.9535			67.57	13.33
									35.85					13.6364	32.3529			21.77	9.09
									13.95					4.54545	11.4286			17.05	10.42
									39					36.6667	7.14286			17.98	16.67
									47.69					44.4444	16.6667			7.27	6.98
									20.41					36.8421	3.57143			7.5
									31.79					18.1818	4.7619			19.59
									48.65					25	22.2222			19.7
									57.69					10	23.8095			26.51
									36.07					23.3333	1.92308			19.78
									33.68					7.14286	10			38.81
									44.44					66.6667	14.2857			14.29
														22.5806	38.8889			8.57
														60	4.34783			17.31
														7.14286	10			30.43
														40	5.88235			29
														13.6364	6.25			9.72
														10.2041	9.7561			20.48
														33.3333	28.5714			6.25
														70.2703	11.5385			16.52
														27.027				14.52
														38.8889				27.78
														21.0526				23.96
														93.3333				14.29
														34.6154				7.33
														13.3333
														17.3913
														30.7692
														8.33333
														12.5
														34.7826
														16.6667
														11.6279
														18.0328
														20.5882
														66.6667
														48.6487

## Sheet: Supple.Fig. 1
	Fig. S1a
	Relative expression of RSPO1-4
		RSPO1				RSPO2				RSPO3				RSPO4
	293T	1	1	1	1	1	1	1	1	1	1	1	1	1	1	1	1
	HepG2	0.059129	0.173139	0.052193	0.070805	0.031034	0.045437	0.070316	0.032129
	H1581	2.12874	1.40444	0.876606	1.09429	749.612	596.344	739.292	497.999	0.314253	0.044502	0.012958	0.129408	1.64718	2.04202	2.58471	1.40444
	Fig. S1b							Fig. S1c
	TOPFlash to Renilla							TOPFlash to Renilla
	Con	WNT3A	+RSPO1	+RSPO2	+RSPO3	+RSPO4		siControl	sibcatenin
	3.38274	3.83202	16.8456	26.321	18.7985	18.2114		9.47	0.325
	3.74785	4.28096	19.2993	23.6764	15.9801	18.1513		8.52	0.345
	2.41574	8.44181	19.9716	17.7757	27.6521	13.3929		9.45	0.332
	Fig. S1h
	BRE to Renilla
	siControl				siDVL1/2/3				siROR1/2
	Control	BMP4	BMP4+RSPO2	BMP4+RSPO2++	Control	BMP4	BMP4+RSPO2	BMP4+RSPO2++	Control	BMP4	BMP4+RSPO2	BMP4+RSPO2++
	0.081	0.8838	0.7354	0.2625	0.00254	0.9144	0.6017	0.3045	0	0.9447	0.5415	0.4273
	0.078	0.7524	0.6094	0.3374	0.1286	0.9198	0.6359	0.3665	0	0.8571	0.8271	0.2653
	0.1118	0.7787	0.5072	0.2873	0	0.7322	0.7446	0.4945	0	0.6772	0.4957	0.5333
	Fig. S1k							Fig. S1l
	BRE to Renilla							BRE to Renilla
	Control	BMP4	BMP4+WNTSG	BMP4+WNTSG	BMP4+RSPO2	BMP4+RSPO2		Control	BMP4	+DKK1	+DKK1
	0.920455	4.13961	3.24675	2.66234	2.28896	1.5487		1.13151	2.31514	2.59802	2.47891
	0.665584	3.91234	3.23052	3.66883	2.6461	1.11039		0.98263	2.60546	3.05211	2.30025
	1.41396	4.05844	4.23701	4.00974	2.25649	2.22403		0.885856	3.12655	2.4268	1.98759
	Fig. S1m
	Expression of RSPO2
	siControl	siRSPO2
	1	0.030607
	1	0.034674
	1	0.032352
	1	0.033262

## Sheet: Supple.Fig. 2
	Fig. S2b
	Number of embryos
		ConMo	bmp4Mo	bmp4Mo+rspo2Mo	bmp4Mo+rspo2Mo++	rspo2 Mo	rspo2Mo
	CE defect	0	0	0	6	6	8
	Dorsalized	0	20	31	8	0	1
	Normal	36	4	21	24	31	18
	Total	36	24	52	38	37	27

[truncated: 8 more sheets: Supple.Fig. 3, Supple.Fig. 4, Supple.Fig. 5, Supple.Fig. 6, Supple.Fig. 7, Supple.Fig. 8, Supple.Fig. 9, Supple.Fig. 10]
